# Supplementary material for: N-Myc downstream regulated gene 1b is a regulator of cell adhesion during early muscle development
Source: bioRxiv. 2025 May 13:2025.05.08.652902. Preprint. [Version 1] doi: 10.1101/2025.05.08.652902 (PMC12132217; doi:10.1101/2025.05.08.652902)
Supplement: Supplement 2 [file media-2.zip]

Archive with 5 entries (4 files):
- Supplemental Movies/
- Supplemental Movies/Supplemental Movie 1 - AB 48 fast.mp4
- Supplemental Movies/Supplemental movie 2 - 1b MO 48 fast.mp4
- Supplemental Movies/Supplemental movie 3 - AB 48 slow.mp4
- Supplemental Movies/Supplemental movie 4 - 1b MO 48 slow.mp4
